# Supplementary material for: Association between depressive symptom and respiratory health in two prospective cohort studies
Source: NPJ Prim Care Respir Med. 2025 Dec 26;36:9. doi: 10.1038/s41533-025-00473-3 (PMC12855826; doi:10.1038/s41533-025-00473-3)
Supplement: Supplementary file 2 — Supplementary Tables [file 41533_2025_473_MOESM2_ESM.xlsx]

## Sheet: Content
Supplemental Table Content
Table S1. The specific project table of CESD-8/10.
Table S2. Trajectory Definitions of Depressive Symptoms for main analysis.
Table S3. The rate of missing covariates and imputation methods for analysis of baseline depressive symptom and CLDs/PEF.
Table S4. The rate of missing covariates and imputation methods for analysis of depressive symptom trajectories and CLDs/PEF.
Table S5. Baseline characteristics of participants in the association analysis of baseline depressive symptom and CLDs.
Table S6. Baseline characteristics of participants in the association analysis of baseline depressive symptom and PEF.
Table S7. Baseline characteristics of participants included in and excluded from the analysis of baseline depressive symptoms and CLDs/PEF.
Table S8. Baseline characteristics of participants included in and excluded from the analysis of depressive symptom trajectories and CLDs/PEF.
Table S9. Association of baseline depression symptoms with risks of incident CLDs using multiple testing correction.
Table S10. Association of baseline depression symptoms with PEF using multiple testing correction.
Table S11. Association of depressive symptom trajectories with risks of CLDs using multiple testing correction.
Table S12. Association of depressive symptom trajectories with PEF using multiple testing correction.
Table S13. Association of baseline depressive symptom with risks of CLDs when using cut-off values to define depressive symptom.
Table S14. Association of baseline depressive symptom eith PEF when using cut-off values to define depressive symptom.
Table S15. Association of depressive symptom trajectories with risks of CLDs when using cut-off values to define depressive symptom.
Table S16. Association of depressive symptom trajectories with PEF when using cut-off values to define depressive symptom.
Table S17. Association of baseline depression sysptom with risks of incident CLDs when using the competing risk model.
Table S18. Association of depressive symptom trajectories with risks of incident CLDs when using the competing risk model.
Table S19. The association between depression sysptom and CLDs in different subgroups.
Table S20. The association between depression sysptom and PEF in different subgroups.
Table S21. The association between depressive symptom trajectories and CLDs in different subgroups in CHARLS.
Table S22. The association between depressive symptom trajectories and CLDs in different subgroups in HRS.
Table S23. The association between depressive symptom trajectories and PEF in different subgroups in CHARLS.
Table S24. The association between depressive symptom trajectories and PEF in different subgroups in HRS.

## Sheet: STROBE Statement
	STROBE Statement—Checklist of items that should be included in reports of cohort studies
		Item No	Recommendation	Page and line numbers
	Title and abstract	1	(a) Indicate the study’s design with a commonly used term in the title or the abstract	page 1, lines 1-2
			(b) Provide in the abstract an informative and balanced summary of what was done and what was found	page 2, lines 1-29; page 3, lines 1-10
	Introduction
	Background/rationale	2	Explain the scientific background and rationale for the investigation being reported	page 4, lines 1-22; page 5, lines 1-20
	Objectives	3	State specific objectives, including any prespecified hypotheses	page 5, lines 20-22; page 6, lines 1-9
	Methods
	Study design	4	Present key elements of study design early in the paper	page 6, lines 12-22; page 7, lines 1-18
	Setting	5	Describe the setting, locations, and relevant dates, including periods of recruitment, exposure, follow-up, and data collection	page 6, lines 12-22; page 7, lines 1-18
	Participants	6	(a) Give the eligibility criteria, and the sources and methods of selection of participants. Describe methods of follow-up	page 6, lines 12-22; page 7, lines 1-18
			(b) For matched studies, give matching criteria and number of exposed and unexposed	page 6, lines 12-22; page 7, lines 1-18
	Variables	7	Clearly define all outcomes, exposures, predictors, potential confounders, and effect modifiers. Give diagnostic criteria, if applicable	page 7, lines 20-22; page 8, lines 1-22; page 9, lines 1-21; page 10 lines 1-10
	Data sources/ measurement	8*	For each variable of interest, give sources of data and details of methods of assessment (measurement). Describe comparability of assessment methods if there is more than one group	page 6, lines 12-22
	Bias	9	Describe any efforts to address potential sources of bias	/
	Study size	10	Explain how the study size was arrived at	page 7, lines 6-18
	Quantitative variables	11	Explain how quantitative variables were handled in the analyses. If applicable, describe which groupings were chosen and why	page 7, lines 20-22; page 8, lines 1-22; page 9, lines 1-21; page 10 lines 1-10
	Statistical methods	12	(a) Describe all statistical methods, including those used to control for confounding	page 10, lines 12-22; page 11, lines 1-22; page 12, lines 1-7
			(b) Describe any methods used to examine subgroups and interactions
			(c) Explain how missing data were addressed
			(d) If applicable, explain how loss to follow-up was addressed
			(e) Describe any sensitivity analyses
	Results
	Participants	13*	(a) Report numbers of individuals at each stage of study—eg numbers potentially eligible, examined for eligibility, confirmed eligible, included in the study, completing follow-up, and analysed	page 12, lines 9-22; page 13, lines 1-2
			(b) Give reasons for non-participation at each stage
			(c) Consider use of a flow diagram
	Descriptive data	14*	(a) Give characteristics of study participants (eg demographic, clinical, social) and information on exposures and potential confounders	page 12, lines 9-22; page 13, lines 1-2
			(b) Indicate number of participants with missing data for each variable of interest	page 12, lines 9-22; page 13, lines 1-2
			(c) Summarise follow-up time (eg, average and total amount)	page 13, lines 3-8
	Outcome data	15*	Report numbers of outcome events or summary measures over time	/
	Main results	16	(a) Give unadjusted estimates and, if applicable, confounder-adjusted estimates and their precision (eg, 95% confidence interval). Make clear which confounders were adjusted for and why they were included	page 13, lines 10-22; page 11, lines 1-22; page 15, lines 1-16
			(b) Report category boundaries when continuous variables were categorized
			(c) If relevant, consider translating estimates of relative risk into absolute risk for a meaningful time period
	Other analyses	17	Report other analyses done—eg analyses of subgroups and interactions, and sensitivity analyses	page 15, lines 18-22; page 16, lines 1-12;
	Discussion
	Key results	18	Summarise key results with reference to study objectives	page 16, lines 14-22; page 17, lines 1-6
	Limitations	19	Discuss limitations of the study, taking into account sources of potential bias or imprecision. Discuss both direction and magnitude of any potential bias	page 21, lines 1-22; page 22, lines 1
	Interpretation	20	Give a cautious overall interpretation of results considering objectives, limitations, multiplicity of analyses, results from similar studies, and other relevant evidence	page 17, lines 7-22; page 18, lines 1-22; page 19, lines 1-22; page 20, lines 1-10
	Generalisability	21	Discuss the generalisability (external validity) of the study results	page 22, lines 1-17
	Other information
	Funding	22	Give the source of funding and the role of the funders for the present study and, if applicable, for the original study on which the present article is based	page 24, lines 1-2
	*Give information separately for exposed and unexposed groups.
	Note: An Explanation and Elaboration article discusses each checklist item and gives methodological background and published examples of transparent reporting. The STROBE checklist is best used in conjunction with this article (freely available on the Web sites of PLoS Medicine at http://www.plosmedicine.org/, Annals of Internal Medicine at http://www.annals.org/, and Epidemiology at http://www.e…

## Sheet: Table S1 
	Table S1. The specific project table of CESD-8/10.
	No	CHARLS			HRS
		CESD-10	Cut-off value		CESD-8	Cut-off value
	1	I felt depressed	0 = Rarely or none (<1 day) 1 = Some or a little (1-2 days) 2 = Occasionally or a moderate (3-4 days) 3 = Most (5-7 days)		I felt depressed	0 = No 1 = Yes
	2	I felt everything I did was an effort			I felt everything I did was an effort
	3	I felt hopeful about the future.			I enjoyed life
	4	I felt fearful.			I felt sad
	5	My sleep was restless.			My sleep was restless.
	6	I was happy			I was happy
	7	I felt lonely			I felt lonely
	8	I could not get "going"			I could not get "going"
	9	I was bothered by things that don't usually bother me
	10	I had trouble keeping my mind on what I was doing
	In the CHARLS and HRS，Items 3 and 6 require reverse scoring.
	CESD, Center for Epidemiologic Studies Depression Scale; CHARLS, China Health and Retirement Longitudinal Study; HRS, Health and Retirement Study.

## Sheet: Table S2
	Table S2. Trajectory Definitions of Depressive Symptoms for main analysis.
		CHRALS				HRS
		Wave1	Wave2	Wave3		Wave5	Wave6	Wave7
	Consistently low	-	-	-		-	-	-
	Consistently high	+	+	+		+	+	+
	Decreasing	+	-	-		+	-	-
		+	+	-		+	+	-
	Increasing	-	-	+		-	-	+
		-	+	+		-	+	+
	Fluctuating	All other cases where the above conditions are not met				All other cases where the above conditions are not met
	CHARLS, China Health and Retirement Longitudinal Study; HRS, Health and Retirement Study.

## Sheet: Table S3-4
	Table S3. The rate of missing covariates and imputation methods for analysis of baseline depressive symptom and CLDs/PEF.
	Variables	CHARLS			HRS		Imputation methods
		CLDs (n=10421)	PEF (n=7998)		CLDs (n=8575)	PEF (n=5152)
	Age	0 (0.00%)	0 (0.00%)		0 (0.00%)	0 (0.00%)	pmm
	Gender	0 (0.00%)	0 (0.00%)		0 (0.00%)	0 (0.00%)	logreg
	BMI	1464 (14.05%)	893 (11.17%)		126 (1.47%)	59 (1.15%)	pmm
	Marital status	0 (0.00%)	0 (0.00%)		11 (0.13%)	3 (0.06%)	logreg
	Education level	0 (0.00%)	0 (0.00%)		0 (0.00%)	0 (0.00%)	logreg
	Smoking status	0 (0.00%)	1 (0.01%)		67 (0.78%)	41 (0.80%)	logreg
	Drinking status	4 (0.04%)	3 (0.04%)		1 (0.01%)	1 (0.02%)	logreg
	Hearing	2 (0.02%)	2 (0.03%)		3 (0.03%)	2 (0.04%)	logreg
	Vision	2980 (28.6%)	2244 (28.06%)		3 (0.03%)	2 (0.04%)	logreg
	Hypertension	45 (0.43%)	39 (0.49%)		0 (0.00%)	0 (0.00%)	logreg
	Diabetes	73 (0.70%)	54 (0.68%)		0 (0.00%)	0 (0.00%)	logreg
	Heart diseases	30 (0.29%)	22 (0.28%)		0 (0.00%)	0 (0.00%)	logreg
	Stroke	15 (0.14%)	13 (0.16%)		0 (0.00%)	0 (0.00%)	logreg
	CLDs, Chronic lung diseases; PEF, peak expiratory flow; CHARLS, China Health and Retirement Longitudinal Study; HRS, Health and Retirement Study; BMI, body mass index.
	Table S4. The rate of missing covariates and imputation methods for analysis of depressive symptom trajectories and CLDs/PEF.
	Variables	CHARLS			HRS		Imputation methods
		CLDs (n=8179)	PEF (n=7930)		CLDs (n=7931)	PEF (n=4887)
	Age	0 (0.00%)	0 (0.00%)		0 (0.00%)	0 (0.00%)	pmm
	Gender	0 (0.00%)	0 (0.00%)		0 (0.00%)	0 (0.00%)	logreg
	BMI	965 (11.80%)	885 (11.16%)		119 (1.50%)	56 (1.15%)	pmm
	Marital status	0 (0.00%)	0 (0.00%)		9 (0.11%)	3 (0.06%)	logreg
	Education level	0 (0.00%)	0 (0.00%)		0 (0.00%)	0 (0.00%)	logreg
	Smoking status	0 (0.00%)	1 (0.01%)		61 (0.77%)	38 (0.78%)	logreg
	Drinking status	4 (0.05%)	4 (0.05%)		1 (0.01%)	1 (0.02%)	logreg
	Hearing	4 (0.05%)	4 (0.05%)		3 (0.04%)	2 (0.04%)	logreg
	Vision	2330 (28.49%)	2219 (27.98%)		3 (0.04%)	2 (0.04%)	logreg
	Hypertension	36 (0.44%)	38 (0.48%)		0 (0.00%)	0 (0.00%)	logreg
	Diabetes	56 (0.68%)	53 (0.67%)		0 (0.00%)	0 (0.00%)	logreg
	Heart diseases	29 (0.35%)	27 (0.34%)		0 (0.00%)	0 (0.00%)	logreg
	Stroke	16 (0.20%)	15 (0.19%)		0 (0.00%)	0 (0.00%)	logreg
	CLDs, Chronic lung diseases; PEF, peak expiratory flow; CHARLS, China Health and Retirement Longitudinal Study; HRS, Health and Retirement Study; BMI, body mass index.

## Sheet: Table S5-6
	Table S5. Baseline characteristics of participants in the association analysis of baseline depressive symptom and CLDs.
	Variables	CHARLS (n=10421 )				HRS (n= 8575)
		All	Non-depressed	Depressed		All	Non-depressed	Depressed
	Number, n	10421	6728	3693		8575	6919	1656
	Age, mean (SD), years	58 (9.0)	57 (9.0)	58 (9.0)		63 (8.0)	62 (8.0)	66 (9.0)
	Gender, n(%)
	Female	5636 (54.1)	3264 (48.5)	2372 (64.2)		5440 (63.4)	4630 (64.4)	810 (58.4)
	Male	4785 (45.9)	3464 (51.5)	1321 (35.8)		3135 (36.6)	2558 (35.6)	577 (41.6)
	BMI, mean (SD), kg/m2	23.9 (3.7)	24.3 (3.5)	23.2 (3.9)		27.6 (5.2)	27.6 (5.1)	27.6 (5.9)
	Marital status, n(%)
	Married or partnered	9342 (89.6)	6178 (91.8)	3164 (85.7)		6306 (73.5)	5427 (75.5)	879 (63.4)
	Other matrital status	1079 (10.4)	550 (8.2)	529 (14.3)		2269 (26.5)	1761 (24.5)	508 (36.6)
	Education level, n(%)
	Below high school	9111 (87.4)	5673 (84.3)	3438 (93.1)		1643 (19.2)	1263 (17.6)	380 (27.4)
	High school or above	1310 (12.6)	1055 (15.7)	255 (6.9)		6932 (80.8)	5925 (82.4)	1007 (72.6)
	Smoking status, n (%)
	Ever smokers	3909 (37.5)	2704 (40.2)	1205 (32.6)		3721 (43.4)	3446 (47.9)	275 (19.8)
	Never smokers	6512 (62.5)	4024 (59.8)	2488 (67.4)		4854 (56.6)	3742 (52.1)	1112 (80.2)
	Drinking status, n (%)
	Ever drinkers	3987 (38.3)	2721 (40.4)	1266 (34.3)		4116 (48.0)	3362 (46.8)	754 (54.4)
	Never drinkers	6434 (61.7)	4007 (59.6)	2427 (65.7)		4459 (52.0)	3826 (53.2)	633 (45.6)
	Hearing, n (%)
	Fair or poor	5535 (53.1)	3149 (46.8)	2386 (64.6)		1257 (14.7)	964 (13.4)	293 (21.1)
	Good	4886 (46.9)	3579 (53.2)	1307 (35.4)		7318 (85.3)	6224 (86.6)	1094 (78.9)
	Vision, n (%)
	Fair or poor	6934 (66.5)	4044 (60.1)	2890 (78.3)		1337 (15.6)	1022 (14.2)	315 (22.7)
	Good	3487 (33.5)	2684 (39.9)	803 (21.7)		7238 (84.4)	6166 (85.8)	1072 (77.3)
	Hypertension, n (%)
	No	7880 (75.6)	5184 (77.1)	2696 (73.0)		5166 (60.2)	4407 (61.3)	759 (54.7)
	Yes	2541 (24.4)	1544 (22.9)	997 (27.0)		3409 (39.8)	2781 (38.7)	628 (45.3)
	Diabetes, n (%)
	No	9851 (94.5)	6379 (94.8)	3472 (94.0)		7717 (90.0)	6521 (90.7)	1196 (86.2)
	Yes	570 (5.5)	349 (5.2)	221 (6.0)		858 (10.0)	667 (9.3)	191 (13.8)
	Heart diseases, n (%)
	No	9342 (89.6)	6155 (91.5)	3187 (86.3)		7484 (87.3)	6430 (89.5)	1054 (76.0)
	Yes	1079 (10.4)	573 (8.5)	506 (13.7)		1091 (12.7)	758 (10.5)	333 (24.0)
	Stroke, n (%)
	No	10211 (98.0)	6620 (98.4)	3591 (97.2)		8306 (96.9)	7004 (97.4)	1302 (93.9)
	Yes	210 (2.0)	108 (1.6)	102 (2.8)		269 (3.1)	184 (2.6)	85 (6.1)
	CLDs, Chronic lung diseases; CHARLS, China Health and Retirement Longitudinal Study; HRS, Health and Retirement Study; BMI, body mass index.
	Table S6. Baseline characteristics of participants in the association analysis of baseline depressive symptom and PEF.
	Variables	CHARLS				HRS
		All	Non-depressed	Depressed		All	Non-depressed	Depressed
	Number, n	7998	5204	2794		5152	4176	976
	Age, mean (SD) years	58 (9.0)	58 (9.0)	59 (9.0)		65 (9.0)	65 (9.0)	64 (9.0)
	Gender, n(%)
	Female	4385 (54.8)	2540 (48.8)	1845 (66.0)		3147 (61.1)	2457 (58.8)	690 (70.7)
	Male	3613 (45.2)	2664 (51.2)	949 (34.0)		2005 (38.9)	1719 (41.2)	286 (29.3)
	BMI, mean (SD) kg/m2	25.2 (4.4)	25.5 (4.4)	24.5 (4.3)		27.5 (5.2)	27.3 (4.8)	28.4 (6.3)
	Marital status, n(%)
	Married or partnered	7146 (89.3)	4759 (91.4)	2387 (85.4)		3873 (75.2)	3256 (78.0)	617 (63.2)
	Other matrital status	852 (10.7)	445 (8.6)	407 (14.6)		1279 (24.8)	920 (22.0)	359 (36.8)
	Education level, n(%)
	Below high school	7140 (89.3)	4512 (86.7)	2628 (94.1)		981 (19.0)	682 (16.3)	299 (30.6)
	High school or above	858 (10.7)	692 (13.3)	166 (5.9)		4171 (81.0)	3494 (83.7)	677 (69.4)
	Smoking status, n (%)
	Ever smokers	2989 (37.4)	2096 (40.3)	893 (32.0)		2864 (55.6)	2304 (55.2)	560 (57.4)
	Never smokers	5009 (62.6)	3108 (59.7)	1901 (68.0)		2288 (44.4)	1872 (44.8)	416 (42.6)
	Drinking status, n (%)
	Ever drinkers	3029 (37.9)	2085 (40.1)	944 (33.8)		2662 (51.7)	2255 (54.0)	407 (41.7)
	Never drinkers	4969 (62.1)	3119 (59.9)	1850 (66.2)		2490 (48.3)	1921 (46.0)	569 (58.3)
	Hearing, n (%)
	Fair or poor	4334 (54.2)	2502 (48.1)	1832 (65.6)		810 (15.7)	632 (15.1)	178 (18.2)
	Good	3664 (45.8)	2702 (51.9)	962 (34.4)		4342 (84.3)	3544 (84.9)	798 (81.8)
	Vision, n (%)
	Fair or poor	5374 (67.2)	3170 (60.9)	2204 (78.9)		831 (16.1)	550 (13.2)	281 (28.8)
	Good	2624 (32.8)	2034 (39.1)	590 (21.1)		4321 (83.9)	3626 (86.8)	695 (71.2)
	Hypertension, n (%)
	No	5992 (74.9)	3983 (76.5)	2009 (71.9)		3009 (58.4)	2486 (59.5)	523 (53.6)
	Yes	2006 (25.1)	1221 (23.5)	785 (28.1)		2143 (41.6)	1690 (40.5)	453 (46.4)
	Diabetes, n (%)
	No	7525 (94.1)	4916 (94.5)	2609 (93.4)		4554 (88.4)	3727 (89.2)	827 (84.7)
	Yes	473 (5.9)	288 (5.5)	185 (6.6)		598 (11.6)	449 (10.8)	149 (15.3)
	Heart diseases, n (%)
	No	7157 (89.5)	4760 (91.5)	2397 (85.8)		4401 (85.4)	3620 (86.7)	781 (80.0)
	Yes	841 (10.5)	444 (8.5)	397 (14.2)		751 (14.6)	556 (13.3)	195 (20.0)
	Stroke, n (%)
	No	7842 (98.0)	5123 (98.4)	2719 (97.3)		4959 (96.3)	4036 (96.6)	923 (94.6)
	Yes	156 (2.0)	81 (1.6)	75 (2.7)		193 (3.7)	140 (3.4)	53 (5.4)
	PEF, mean (SD) L/min	319 (120.0)	335 (122.0)	290 (112.0)		348 (128.0)	355 (128.0)	315 (122.0)
	PEF, peak expiratory flow; CHARLS, China Health and Retirement Longitudinal Study; HRS, Health and Retirement Study; BMI, body mass index.

## Sheet: Table S7-8
	Table S7.Baseline characteristics of participants included in and excluded from the analysis of baseline depressive symptoms and CLDs/PEF.
		CHARLS								HRS
		CLDs				PEF				CLDs				PEF
		Included (n=10421)	Excluded (n=7284)	P*		Included (n=7998)	Excluded (n=9707)	P*		Included (n=8575)	Excluded (n=8650)	P*		Included (n=5152)	Excluded (n=12073)	P*
	Age, mean (SD), years	58 (9.0)	60 (12.0)	<0.001		58 (9.0)	59 (11.0)	0.002		63 (8.0)	70 (11.0)	<0.001		65 (9.0)	67 (11.0)	<0.001
	Gender, n(%)			<0.001				<0.001				<0.001				<0.001
	Female	5636 (54.08)	3591 (49.30)			4385 (54.83)	4842 (49.88)			5440 (63.44)	4739 (54.79)			3147 (61.08)	7032 (58.25)
	Male	4785 (45.92)	3693 (50.70)			3613 (45.17)	4865 (50.12)			3135 (36.56)	3911 (45.21)			2005 (38.92)	5041 (41.75)
	BMI, mean (SD), kg/m2	23.9 (3.8)	24.3 (3.5)	0.509		25.2 (4.4)	24.2 (3.0)	0.136		27.6 (5.2)	26.9 (5.4)	<0.001		27.5 (5.2)	27.1 (5.4)	<0.001
	Marital status, n(%)			<0.001				<0.001				<0.001				<0.001
	Married or partnered	9342 (89.65)	6101 (83.76)			7146 (89.35)	8298 (85.48)			6306 (73.54)	5440 (62.89)			3873 (75.17)	7872 (65.20)
	Other matrital status	1079 (10.35)	1183 (16.24)			852 (10.65)	1409 (14.52)			2269 (26.46)	3210 (37.11)			1279 (24.83)	4201 (34.80)
	Education level, n(%)			0.62				<0.001				<0.001				<0.001
	Below high school	9111 (87.43)	6350 (87.18)			7140 (89.27)	8321 (85.72)			1643 (19.16)	2791 (32.27)			981 (19.04)	3453 (28.60)
	High school or above	1310 (12.57)	934 (12.82)			858 (10.73)	1386 (14.28)			6932 (80.84)	5859 (67.73)			4171 (80.96)	8620 (71.40)
	Smoking status, n (%)			<0.001				<0.001				<0.001				<0.001
	Ever smokers	3909 (37.51)	3082 (42.31)			2989 (37.37)	3994 (41.15)			4854 (56.61)	5188 (59.98)			2864 (55.59)	7170 (59.39)
	Never smokers	6512 (62.49)	4202 (57.69)			5009 (62.63)	5713 (58.85)			3721 (43.39)	3462 (40.02)			2288 (44.41)	4903 (40.61)
	Drinking status, n (%)			0.04				0.011				<0.001				<0.001
	Ever drinkers	3987 (38.26)	2898 (39.79)			3029 (37.87)	3858 (39.74)			4459 (52.00)	3533 (40.84)			2490 (48.33)	6741 (55.84)
	Never drinkers	6434 (61.74)	4386 (60.21)			4969 (62.13)	5849 (60.26)			4116 (48.00)	5117 (59.16)			2662 (51.67)	5332 (44.16)
	Hearing, n (%)			<0.001				0.892				<0.001				<0.001
	Fair or poor	5535 (53.11)	4065 (55.81)			4334 (54.19)	5270 (54.29)			1257 (14.66)	2093 (24.20)			810 (15.72)	2542 (21.06)
	Good	4886 (46.89)	3219 (44.19)			3664 (45.81)	4437 (45.71)			7318 (85.34)	6557 (75.80)			4342 (84.28)	9531 (78.94)
	Vision, n (%)			0.387				0.049				<0.001				<0.001
	Fair or poor	6934 (66.54)	4892 (67.16)			5374 (67.19)	6386 (65.79)			1337 (15.59)	2252 (26.03)			831 (16.13)	2760 (22.86)
	Good	3487 (33.46)	2392 (32.84)			2624 (32.81)	3321 (34.21)			7238 (84.41)	6398 (73.97)			4321 (83.87)	9313 (77.14)
	Hypertension, n (%)			<0.001				0.011				<0.001				<0.001
	No	7880 (75.62)	5226 (71.75)			5992 (74.92)	7109 (73.24)			5166 (60.24)	4321 (49.95)			3009 (58.40)	6478 (53.66)
	Yes	2541 (24.38)	2058 (28.25)			2006 (25.08)	2598 (26.76)			3409 (39.76)	4329 (50.05)			2143 (41.60)	5595 (46.34)
	Diabetes, n (%)			<0.001				0.378				<0.001				<0.001
	No	9851 (94.53)	6770 (92.94)			7525 (94.09)	9102 (93.77)			7717 (89.99)	7133 (82.46)			4554 (88.39)	10296 (85.28)
	Yes	570 (5.47)	514 (7.06)			473 (5.91)	605 (6.23)			858 (10.01)	1517 (17.54)			598 (11.61)	1777 (14.72)
	Heart diseases, n (%)			<0.001				<0.001				<0.001				<0.001
	No	9342 (89.65)	6199 (85.10)			7157 (89.48)	8382 (86.35)			7484 (87.28)	6363 (73.56)			4401 (85.42)	9446 (78.24)
	Yes	1079 (10.35)	1085 (14.90)			841 (10.52)	1325 (13.65)			1091 (12.72)	2287 (26.44)			751 (14.58)	2627 (21.76)
	Stroke, n (%)			<0.001				<0.001				<0.001				<0.001
	No	10211 (97.98)	7004 (96.16)			7842 (98.05)	9375 (96.58)			8306 (96.86)	7769 (89.82)			4959 (96.25)	11116 (92.07)
	Yes	210 (2.02)	280 (3.84)			156 (1.95)	332 (3.42)			269 (3.14)	881 (10.18)			193 (3.75)	957 (7.93)
	*Welch Two Sample t-test; Pearson's Chi-squared test
	CLDs, Chronic lung diseases; PEF, peak expiratory flow; CHARLS, China Health and Retirement Longitudinal Study; HRS, Health and Retirement Study; BMI, body mass index.
	Table S8.Baseline characteristics of participants included in and excluded from the analysis of depressive symptom trajectories and CLDs/PEF.
		CHARLS								HRS
		CLDs				PEF				CLDs				PEF
		Included (n=8179)	Excluded (n=9526)	P*		Included (n=7930)	Excluded (n=9775)	P*		Included (n=7931)	Excluded (n=9294)	P*		Included (n=4887)	Excluded (n=12338)	P*
	Age, mean (SD), years	57 (8.0)	59 (11.0)	<0.001		58 (9.0)	59 (11.0)	<0.001		63 (8.0)	70 (11.0)	<0.001		65 (9.0)	67 (11.0)	<0.001
	Gender, n(%)			<0.001				<0.001				<0.001				<0.001
	Female	4550 (55.63)	4677 (49.10)			4380 (55.23)	4847 (49.59)			5122 (64.58)	5057 (54.41)			3014 (61.67)	7165 (58.07)
	Male	3629 (44.37)	4849 (50.90)			3550 (44.77)	4928 (50.41)			2809 (35.42)	4237 (45.59)			1873 (38.33)	5173 (41.93)
	BMI, mean (SD), kg/m2	24.2 (3.2)	24.0 (3.7)	0.652		24.1 (3.7	24.2 (3.8)	0.943		29.2 (5.9)	26.9 (5.4)	<0.001		28 (6.0)	29 (5.0)	<0.001
	Marital status, n(%)			<0.001				<0.001				<0.001				<0.001
	Married or partnered	7393 (90.39)	8051 (84.52)			7107 (89.62)	8335 (85.27)			5887 (74.23)	5861 (63.06)			3668 (75.06)	8082 (65.50)
	Other matrital status	786 (9.61)	1475 (15.48)			823 (10.38)	1440 (14.73)			2044 (25.77)	3433 (36.94)			1219 (24.94)	4256 (34.50)
	Education level, n(%)			<0.001				<0.001				<0.001				<0.001
	Below high school	7256 (88.72)	8205 (86.13)			7095 (89.47)	8366 (85.59)			1430 (18.03)	3004 (32.32)			907 (18.56)	3527 (28.59)
	High school or above	923 (11.28)	1321 (13.87)			835 (10.53)	1409 (14.41)			6501 (81.97)	6290 (67.68)			3980 (81.44)	8811 (71.41)
	Smoking status, n (%)			<0.001				<0.001				<0.001				<0.001
	Ever smokers	2952 (36.09)	4034 (42.35)			2928 (36.92)	4060 (41.53)			4347 (54.81)	5707 (61.41)			2678 (54.80)	7369 (59.73)
	Never smokers	5227 (63.91)	5492 (57.65)			5002 (63.08)	5715 (58.47)			3584 (45.19)	3587 (38.59)			2209 (45.20)	4969 (40.27)
	Drinking status, n (%)			0.011				0.018				<0.001				<0.001
	Ever drinkers	3098 (37.88)	3786 (39.74)			3007 (37.92)	3877 (39.66)			4174 (52.63)	3819 (41.09)			2529 (51.75)	5465 (44.29)
	Never drinkers	5081 (62.12)	5740 (60.26)			4923 (62.08)	5898 (60.34)			3757 (47.37)	5475 (58.91)			2358 (48.25)	6873 (55.71)
	Hearing, n (%)			0.113				0.854				<0.001				<0.001
	Fair or poor	4387 (53.64)	5223 (54.83)			4309 (54.34)	5298 (54.20)			1106 (13.95)	2246 (24.17)			761 (15.57)	2590 (20.99)
	Good	3792 (46.36)	4303 (45.17)			3621 (45.66)	4477 (45.80)			6825 (86.05)	7048 (75.83)			4126 (84.43)	9748 (79.01)
	Vision, n (%)			0.053				<0.001				<0.001				<0.001
	Fair or poor	5491 (67.14)	6264 (65.76)			5418 (68.32)	6441 (65.89)			1189 (14.99)	2401 (25.83)			781 (15.98)	2809 (22.77)
	Good	2688 (32.86)	3262 (34.24)			2512 (31.68)	3334 (34.11)			6742 (85.01)	6893 (74.17)			4106 (84.02)	9529 (77.23)
	Hypertension, n (%)			<0.001				<0.001				<0.001				<0.001
	No	6223 (76.09)	6879 (72.21)			5965 (75.22)	7139 (73.03)			4833 (60.94)	4654 (50.08)			2863 (58.58)	6624 (53.69)
	Yes	1956 (23.91)	2647 (27.79)			1965 (24.78)	2636 (26.97)			3098 (39.06)	4640 (49.92)			2024 (41.42)	5714 (46.31)
	Diabetes, n (%)			0.004				0.261				<0.001				<0.001
	No	7723 (94.42)	8897 (93.40)			7461 (94.09)	9157 (93.68)			7160 (90.28)	7690 (82.74)			4323 (88.46)	10527 (85.32)
	Yes	456 (5.58)	629 (6.60)			469 (5.91)	618 (6.32)			771 (9.72)	1604 (17.26)			564 (11.54)	1811 (14.68)
	Heart diseases, n (%)			<0.001				<0.001				<0.001				<0.001
	No	7381 (90.24)	8165 (85.71)			7105 (89.60)	8433 (86.27)			7015 (88.45)	6832 (73.51)			4184 (85.61)	9663 (78.32)
	Yes	798 (9.76)	1361 (14.29)			825 (10.40)	1342 (13.73)			916 (11.55)	2462 (26.49)			703 (14.39)	2675 (21.68)
	Stroke, n (%)			<0.001				<0.001				<0.001				<0.001
	No	8024 (98.10)	9189 (96.46)			7775 (98.05)	9431 (96.48)			7702 (97.11)	8373 (90.09)			4705 (96.28)	11370 (92.15)
	Yes	155 (1.90)	337 (3.54)			155 (1.95)	344 (3.52)			229 (2.89)	921 (9.91)			182 (3.72)	968 (7.85)
	*Welch Two Sample t-test; Pearson's Chi-squared test
	CLDs, Chronic lung diseases; PEF, peak expiratory flow; CHARLS, China Health and Retirement Longitudinal Study; HRS, Health and Retirement Study; BMI, body mass index.

## Sheet: Table S9-12
	Table S9. Association of baseline depression symptoms with risks of incident CLDs using multiple testing correction.
		Total depressive symptom				Cognitive affective symptom				Somatic symptom
		events/n	HR(95%CI)	q		events/n	HR(95%CI)	q		events/n	HR(95%CI)	q
	CHARLS (n=10421)
	No	1002/6728	Ref			965/6208	Ref			988/6496	Ref
	Yes	884/3693	1.61 (1.46, 1.77)	<0.001		921/4213	1.36 (1.24, 1.49)	<0.001		898/3925	1.52 (1.38, 1.66)	<0.001
	HRS (n=8575)
	No	981/6919	Ref			1030/7076	Ref			1006/7087	Ref
	Yes	406/1656	1.53 (1.35, 1.73)	<0.001		357/1499	1.42 (1.25, 1.61)	<0.001		381/1488	1.61 (1.42, 1.83)	<0.001
	qwere adjusted for multiple testing using the false discovery rate (FDR) method with the Benjamini-Hochberg procedure. Statistical significance was defined as q < 0.05.
	aHR and Pa* were adjusted for age, gender, BMI, education level, marital status, smoking status, drinking status, hearing, vision, hypertension, diabetes, heart diseases, and stroke.
	CLDs, chronic lung diseasess; CHARLS, China Health and Retirement Longitudinal Study; HRS, Health and Retirement Study.
	Table S10. Association of baseline depression symptoms with PEF using multiple testing correction.
		Total depressive symptom				Cognitive affective symptom				Somatic symptom
		n	β (95%CI)	q		n	β (95%CI)	q		n	β (95%CI)	q
	CHARLS (n=7998)
	No	5204	Ref			3232	Ref			5000	Ref
	Yes	2794	-15.66 (-20.25, -11.06)	<0.001		4766	-13.22 (-8.80, -17.64)	<0.001		2998	-10.61 (-15.09, -6.13)	<0.001
	HRS (n=5152)
	No	4176	Ref			4293	Ref			4278	Ref
	Yes	976	-12.96 (-19.93, -5.99)	<0.001		859	-15.46 (-22.76, -8.16)	<0.001		874	-12.84 (-20.10, -5.58)	<0.001
	qwere adjusted for multiple testing using the false discovery rate (FDR) method with the Benjamini-Hochberg procedure. Statistical significance was defined as q < 0.05.
	β and q were adjusted for age, gender, BMI, education level, marital status, smoking status, drinking status, hearing, vision, hypertension, diabetes, heart diseases, and stroke.
	PEF, peak expiratory flow; CHARLS, China Health and Retirement Longitudinal Study; HRS, Health and Retirement Study.
	Table S11. Association of depressive symptom trajectories with risks of CLDs using multiple testing correction.
		Total depressive symptom trajectory				Cognitive-affective trajectory				Somatic symptom trajectory
		events/n	HR(95%CI)	q		events/n	HR(95%CI)	q		events/n	HR(95%CI)	q
	CHARLS (n=8179)
	Consistently low	299/3676	Ref			278/3285	Ref			175/2288	Ref
	Decreasing	44/396	1.30 (0.94, 1.78)	0.12		16/175	0.99 (0.60, 1.64)	0.94		41/370	1.34 (0.95, 1.89)	0.114
	Fluctuating	336/2601	1.56 (1.33, 1.84)	<0.001		436/3482	1.40 (1.21, 1.64)	<0.001		469/3838	1.54 (1.29, 1.84)	<0.001
	Increasing	79/442	2.39 (1.86, 3.07)	<0.001		65/380	2.04 (1.55, 2.67)	<0.001		88/599	1.89 (1.46, 2.44)	<0.001
	Consistently high	222/1064	2.59 (2.16, 3.11)	<0.001		176/857	2.35 (1.93, 2.86)	<0.001		207/1084	2.38 (1.93, 2.93)	<0.001
	HRS (n=7931)
	Consistently low	478/5302	Ref			494/5442	Ref			517/5439	Ref
	Decreasing	35/248	1.37 (0.97, 1.94)	0.751		12/90	1.45 (0.82, 2.58)	0.751		16/163	0.91 (0.55, 1.50)	0.246
	Fluctuating	261/1725	1.52 (1.30, 1.77)	<0.001		301/1971	1.52 (1.30, 1.76)	<0.001		267/1819	1.41 (1.21, 1.64)	<0.001
	Increasing	33/205	1.62 (1.13, 2.31)	0.012		9/40	2.66 (1.37, 5.16)	0.063		22/142	1.55 (1.01, 2.38)	0.006
	Consistently high	83/451	1.66 (1.30, 2.13)	<0.001		74/388	1.74 (1.34, 2.25)	0.006		68/368	1.51 (1.15, 1.96)	<0.001
	qwere adjusted for multiple testing using the false discovery rate (FDR) method with the Benjamini-Hochberg procedure. Statistical significance was defined as q < 0.05.
	HR and q were adjusted for age, gender, BMI, education level, marital status, smoking status, drinking status, hearing, vision, hypertension, diabetes, heart diseases, and stroke.
	CLDs, chronic lung diseasess; CHARLS, China Health and Retirement Longitudinal Study; HRS, Health and Retirement Study.
	Table S12. Association of depressive symptom trajectories with PEF using multiple testing correction.
		Total depressive symptom trajectory				Cognitive-affective trajectory				Somatic symptom trajectory
		n	β (95%CI)a	q		n	β (95%CI)a	q		n	β (95%CI)a	q
	CHARLS (n=7930)
	Consistently low	3537	Ref			2166	Ref			3146	Ref
	Decreasing	384	-7.87 (-17.73, 1.99)	0.128		353	-21.69 (-32.51, -10.87)	<0.001		185	-4.68 (-18.85, 9.49)	0.517
	Fluctuating	2555	-16.62 (-21.45, -11.79)	<0.001		3766	-13.24 (-18.38, -8.11)	<0.001		3399	-10.20 (-14.95, -5.46)	<0.001
	Increasing	421	-14.07 (-23.32, -4.82)	0.004		1059	-26.59 (-33.80, -19.38)	<0.001		368	-9.57 (-19.94, -1.82)	0.026
	Consistently high	1033	-31.70 (-38.17, -25.22)	<0.001		586	-17.00 (-25.75, -8.24)	<0.001		832	-19.17 (-26.69, -11.64)	<0.001
	HRS (n=4887)
	Consistently low	3204	Ref			3337	Ref			3332	Ref
	Decreasing	147	-11.45 (-27.24, 4.35)	0.17		96	-19.66 (-39.07, -0.25)	0.056		87	-2.33 (-22.64, 17.98)	0.822
	Fluctuating	1192	-13.39 (-19.86, -6.92)	<0.001		1188	-10.51 (-16.93, -4.08)	0.002		1142	-16.25 (-22.82, -9.68)	<0.001
	Increasing	54	-18.78 (-44.54, -6.98)	0.036		40	-36.88 (-66.67, -7.08)	0.026		83	-18.08 (-31.73, -9.97)	0.048
	Consistently high	290	-26.14 (-37.96, -14.32)	<0.001		226	-22.74 (-35.93, -9.55)	<0.001		243	-27.16 (-39.90, -14.42)	<0.001
	qwere adjusted for multiple testing using the false discovery rate (FDR) method with the Benjamini-Hochberg procedure. Statistical significance was defined as q < 0.05.
	β and q were adjusted for age, gender, BMI, education level, marital status, smoking status, drinking status, hearing, vision, hypertension, diabetes, heart diseases, and stroke.
	PEF, peak expiratory flow; CHARLS, China Health and Retirement Longitudinal Study; HRS, Health and Retirement Study.

## Sheet: Table S13-16
	Table S13. Association of baseline depressive symptom with risks of CLDs when using cut-off values to define depressive symptom.
		Total depressive symptom				Cognitive affective symptom				Somatic symptom
		events/n	HR(95%CI)a	Pa		events/n	HR(95%CI)a	Pa		events/n	HR(95%CI)a	Pa
	CHARLS (n=10421)
	No	1433/8726	Ref			1543/9144	Ref			1382/8408	Ref
	Yes	453/1695	1.59(1.42, 1.77)	<0.001		343/1277	1.57 (1.39, 1.77)	<0.001		504/2013	1.48 (1.33, 1.64)	<0.001
	HRS (n=8575)
	No	1113/7514	Ref			1238/8103	Ref			1179/7719	Ref
	Yes	274/1061	1.50 (1.30, 1.73)	<0.001		149/472	1.80 (1.51, 2.15)	<0.001		208/856	1.34 (1.15, 1.56)	<0.001
	In the HRS, the cut-off points for high vs low depressive symptoms were raised to ≥ 4 total symptoms and ≥ 3 cognitive-affective or somatic symptoms. In the CHARLS, the cut-off points for high vslow depressive symptoms were raised to ≥ 15 total symptoms and ≥ 9 cognitive-affective or somatic symptoms.
	aHR and P were adjusted for age, gender, BMI, education level, marital status, smoking status, drinking status, hearing, vision, hypertension, diabetes, heart diseases, and stroke.
	CLDs, chronic lung diseasess; CHARLS, China Health and Retirement Longitudinal Study; HRS, Health and Retirement Study.
	Table S14. Association of baseline depressive symptom eith PEF when using cut-off values to define depressive symptom.
		Total depressive symptom				Cognitive affective symptom				Somatic symptom
		n	β (95%CI)a	Pa		n	β (95%CI)a	Pa		n	β (95%CI)a	Pa
	CHARLS (n=7998)
	No	6730	Ref			7205	Ref			6483	Ref
	Yes	1268	-17.95 (-23.96, -12.04)	<0.001		973	-17.56 (-24.09, -11.03)	<0.001		1515	-16.22 (-21.22, -10.72)	<0.001
	HRS (n=5152)
	No	4715	Ref			5079	Ref			4877	Ref
	Yes	696	-19.43 (-27.53, -11.32)	<0.001		332	-22.64 (-33.87, -11.41)	<0.001		534	-13.39 (-22.39, -4.38)	0.004
	In the HRS, the cut-off points for high vs. low depressive symptoms were raised to ≥ 4 total symptoms and ≥ 3 cognitive-affective or somatic symptoms. In the CHARLS, the cut-off points for high vs. low depressive symptoms were raised to ≥ 15 total symptoms and ≥ 9 cognitive-affective or somatic symptoms.
	aβ and P were adjusted for age, gender, BMI, education level, marital status, smoking status, drinking status, hearing, vision, hypertension, diabetes, heart diseases, and stroke.
	PEF, peak expiratory flow; CHARLS, China Health and Retirement Longitudinal Study; HRS, Health and Retirement Study.
	Table S15. Association of depressive symptom trajectories with risks of CLDs when using cut-off values to define depressive symptom.
		Total depressive symptom trajectory				Cognitive-affective trajectory				Somatic symptom trajectory
		events/n	HR(95%CI)a	Pa		events/n	HR(95%CI)a	Pa		events/n	HR(95%CI)a	Pa
	CHARLS (n=8179)
	Consistently low	565/5814	Ref			419/4491	Ref			603/5977	Ref
	Decreasing	37/251	1.40 (1.00, 1.96)	0.049		31/249	1.23 (0.85, 1.78)	0.263		22/145	1.50 (0.98, 2.30)	0.062
	Fluctuating	274/1630	1.69 (1.46, 1.96)	<0.001		415/2898	1.49 (1.30, 1.71)	<0.001		309/1842	1.63 (1.41, 1.87)	<0.001
	Increasing	41/197	2.26 (1.64, 3.11)	<0.001		52/276	2.03 (1.52, 2.72)	<0.001		14/113	1.26 (0.74, 2.15)	0.39
	Consistently high	63/287	2.21 (1.69, 2.90)	<0.001		63/265	2.42 (1.84, 3.18)	<0.001		32/102	3.20 (2.23, 4.59)	<0.001
	HRS (n=7931)
	Consistently low	600/6129	Ref			638/6342	Ref			701/6912	Ref
	Decreasing	27/184	1.25 (0.85, 1.85)	0.26		16/110	0.91 (0.52, 1.59)	0.744		14/72	1.65 (0.96, 2.81)	0.068
	Fluctuating	194/1193	1.50 (1.26, 1.77)	<0.001		191/1189	1.37 (1.16, 1.62)	<0.001		413/824	1.50 (1.25, 1.81)	<0.001
	Increasing	23/165	1.32 (0.87, 2.01)	0.197		18/116	1.54 (0.96, 2.47)	0.072		9/54	1.77 (0.91, 3.42)	0.091
	Consistently high	46/260	1.37 (1.01, 1.88)	0.047		30/174	1.23 (0.84, 1.80)	0.285		23/69	2.78 (1.82, 4.26)	<0.001
	In the HRS, the cut-off points for high vs. low depressive symptoms were raised to ≥4 total symptoms and ≥ 3 cognitive-affective or somatic symptoms. In the CHARLS, the cut-off points for high vs. low depressive symptoms were raised to ≥15 total symptoms and ≥ 9 cognitive-affective or somatic symptoms.
	aHR and P were adjusted for age, gender, BMI, education level, marital status, smoking status, drinking status, hearing, vision, hypertension, diabetes, heart diseases, and stroke.
	CLDs, chronic lung diseasess; CHARLS, China Health and Retirement Longitudinal Study; HRS, Health and Retirement Study.
	Table S16. Association of depressive symptom trajectories with PEF when using cut-off values to define depressive symptom.
		Total depressive symptom trajectory				Cognitive-affective trajectory				Somatic symptom trajectory
		n	β (95%CI)a	Pa		n	β (95%CI)a	Pa		n	β (95%CI)a	Pa
	CHARLS (n=7930)
	Consistently low	5629	Ref			4340	Ref			5757	Ref
	Decreasing	248	-15.28 (-27.48, -3.09)	0.014		247	-24.12 (-36.44, -11.81)	<0.001		148	-17.22 (-32.82, -1.62)	0.031
	Fluctuating	1576	-12.43 (-17.87, -6.99)	<0.001		2806	-11.76 (-16.40, -7.12)	<0.001		113	-24.93 (-42.75, -7.11)	0.006
	Increasing	197	-12.88 (-26.48, 0.71)	0.063		269	-19.42 (-31.22, -7.63)	0.001		1809	-12.22 (-17.36, -7.09)	<0.001
	Consistently high	280	-31.16 (-42.79, -19.53)	<0.001		268	-23.22 (-35.15, -11.29)	<0.001		103	-18.43 (-37.12, 0.25)	0.053
	HRS (n=4887)
	Consistently low	3764	Ref			4225	Ref			3933	Ref
	Decreasing	107	-11.68 (-30.02, 6.66)	0.212		42	-8.37 (-37.37, 20.63)	0.572		66	-12.82 (-36.10, 10.45)	0.28
	Fluctuating	741	-12.05 (-19.70, -4.40)	0.002		540	-23.70 (-32.41, -14.99)	<0.001		706	-9.40 (-17.14, -1.66)	0.017
	Increasing	109	-13.55 (-31.83, 4.73)	0.146		37	-0.16 (-31.03, 30.70)	0.992		75	-36.06 (-57.99, -14.13)	0.001
	Consistently high	106	-25.94 (-41.12, -10.77)	<0.001		43	-24.22 (-53.04, 4.59)	0.1		107	-19.33 (-37.89, -0.77)	0.041
	In the HRS, the cut-off points for high vs. low depressive symptoms were raised to ≥ 4 total symptoms and ≥ 3 cognitive-affective or somatic symptoms. In the CHARLS, the cut-off points for high vs. low depressive symptoms were raised to ≥ 15 total symptoms and ≥ 9 cognitive-affective or somatic symptoms.
	aβ and P were adjusted for age, gender, BMI, education level, marital status, smoking status, drinking status, hearing, vision, hypertension, diabetes, heart diseases, and stroke.
	PEF, peak expiratory flow; CHARLS, China Health and Retirement Longitudinal Study; HRS, Health and Retirement Study.

## Sheet: Table S17-18
	Table S17. Association of baseline depression sysptom with risks of incident CLDs when using the competing risk model.
		CHRALS (n=10669)						HRS (n=8791)
		events/n	HR1(95%CI)a	P1a	HR2(95%CI)b	P2b		events/n	HR1(95%CI)a	P1a	HR2(95%CI)b	P2b
	Total depressive symptom
	No	709/6880	1(reference)		1(reference)			358/6903	1(reference)		1(reference)
	Yes	637/3788	1.63 (1.47, 1.82)	<0.001	1.55 (1.39, 1.74)	<0.001		141/1888	1.44 (1.19,1.75)	<0.001	1.39 (1.13, 1.73)	0.002
	Somatic depressive symptom
	No	708/6619	1(reference)		1(reference)			370/7117	1(reference)		1(reference)
	Yes	638/4050	1.55 (1.39, 1.72)	<0.001	1.49 (1.33, 1.66)	<0.001		129/1674	1.49 (1.22, 1.82)	<0.001	1.45 (1.17, 1.80)	<0.001
	Cognitive-affective depressive symptom
	No	677/6301	1(reference)		1(reference)			371/7074	1(reference)		1(reference)
	Yes	669/4368	1.39 (1.25, 1.55)	<0.001	1.31 (1.17, 1.46)	<0.001		128/1717	1.42 (1.16, 1.74)	<0.001	1.35 (1.08, 1.67)	0.007
	In this analysis, the competing risk of incident CLDs was mortality.
	CHARLS, China Health and Retirement Longitudinal Study; HRS, Health and Retirement Study; CLDs, Chronic lung diseases.
	aHR1 and P1 were unadjusted. bHR2 and P2 were adjusted for age, gender, BMI, education level, marital status, smoking status, drinking status, hearing, vision, hypertension, diabetes, heart disease, and stroke.
	Table S18. Association of depressive symptom trajectories with risks of incident CLDs when using the competing risk model.
		CHRALS (n=8748)						HRS (n=8703)
		events/n	HR1(95%CI)a	P1a	HR2(95%CI)b	P2b		events/n	HR1(95%CI)a	P1a	HR2(95%CI)b	P2b
	Total depressive symptom trajectory
	Consistently low	278/3989	1(reference)		1(reference)			227/5606	1(reference)		1(reference)
	Decreasing	43/427	1.43 (1.05, 1.96)	0.03	1.38 (1.01, 1.90)	0.05		104/289	1.38 (0.84, 2.26)	0.2	1.25 (0.76, 2.06)	0.39
	Fluctuating	302/2776	1.56 (1.33, 1.83)	<0.001	1.52 (1.29, 1.80)	<0.001		127/1994	1.60 (1.30, 1.98)	<0.001	1.54 (1.24, 1.91)	<0.001
	Increasing	77/475	2.42 (1.88, 3.10)	<0.001	2.44 (1.90, 3.14)	<0.001		80/243	1.55 (1.39, 2.57)	<0.001	1.47 (1.54, 2.39)	<0.001
	Consistently high	209/1132	2.69 (2.26, 3.21)	<0.001	2.60 (2.15, 3.14)	<0.001		178/571	1.55 (1.10, 2.17)	<0.001	1.40 (1.23, 2.01)	<0.001
	Somatic symptom trajectory
	Consistently low	268/3511	1(reference)		1(reference)			233/5730	1(reference)		1(reference)
	Decreasing	13/192	0.89 (0.51, 1.52)	0.64	0.84 (0.48, 1.45)	0.52		33/111	0.62 (0.20, 1.94)	0.41	0.59 (0.18, 1.87)	0.37
	Fluctuating	406/3730	1.44 (1.24, 1.68)	<0.001	1.40 (1.20, 1.63)	<0.001		287/2330	1.54 (1.26, 1.88)	<0.001	1.51 (1.05, 1.27)	0.003
	Increasing	60/405	2.01 (1.52, 2.66)	<0.001	1.98 (1.49, 2.62)	<0.001		17/55	1.58 (1.14, 2.83)	0.002	1.46 (1.04, 1.47)	0.023
	Consistently high	162/910	2.40 (1.98, 2.90)	<0.001	2.28 (1.86, 2.79)	<0.001		156/477	1.54 (1.17, 2.23)	<0.001	1.44 (1.14, 1.65)	<0.001
	Cognitive affective trajectory
	Consistently low	166/2448	1(reference)		1(reference)			284/5777	1(reference)		1(reference)
	Decreasing	40/390	1.54 (1.10, 2.17)	0.013	1.43 (1.01, 2.01)	0.043		66/196	0.76 (0.36, 1.65)	0.51	0.68 (0.32, 1.44)	0.31
	Fluctuating	427/4106	1.56 (1.30, 1.86)	<0.001	1.48 (1.24, 1.78)	<0.001		218/2105	1.47 (1.20, 1.81)	<0.001	1.38 (1.11, 1.71)	0.003
	Increasing	81/642	1.90 (1.46, 2.47)	<0.001	1.81 (1.39, 2.37)	<0.001		57/170	1.73 (1.14, 1.74)	0.01	1.69 (0.90, 1.58)	0.06
	Consistently high	195/1162	2.55 (2.08, 3.12)	<0.001	2.34 (1.89, 2.90)	<0.001		138/455	1.69 (1.19, 2.40)	0.003	1.51 (1.05, 2.19)	0.025
	In this analysis, the competing risk of incident CLDs was mortality.
	CHARLS, China Health and Retirement Longitudinal Study; HRS, Health and Retirement Study; CLDs, Chronic lung diseases.
	aHR1 and P1 were unadjusted. bHR2 and P2 were adjusted for age, gender, BMI, education level, marital status, smoking status, drinking status, hearing, vision, hypertension, diabetes, heart disease, and stroke.

[truncated: 3 more sheets: Table S19-20, Table S21-22, Table S23-24]
